# Supplementary material for: Successful Prenatal Treatment of Cardiac Rhabdomyoma in a Fetus with Tuberous Sclerosis
Source: Pediatr Rep. 2023 Mar 22;15(1):245–53. doi: 10.3390/pediatric15010020 (PMC10059978; doi:10.3390/pediatric15010020)
Supplement: Supplementary file 1 [file pediatrrep-15-00020-s001.zip]

Archive with 1 entries (1 files):
- pediatrrep-2258780-supplementary.pdf
